# Supplementary material for: Genome-wide analysis of Atlantic salmon (Salmo salar) mucin genes and their role as biomarkers
Source: PLoS One. 2017 Dec 13;12(12):e0189103. doi: 10.1371/journal.pone.0189103 (PMC5728529; doi:10.1371/journal.pone.0189103)
Supplement: S1 File — (XLSX) [file pone.0189103.s001.xlsx]

## Sheet: Content
Table 1	Content
Table 2	Table 1	qRT-PCR raw-data for the tissue specific expression study (Article Fig.4). Values are given as delta Ct values, normalized to the housekeeping gene etif3
Table 3	Table 2	qRT-PCR raw-data for the acute handling stress study (Article Fig.5). Values are given as delta Ct values, normalized to the housekeeping gene etif3
Table 4	Table 3	qRT-PCR raw-data for the study of long term stress (Article Fig.6). Values are given as delta Ct values, normalized to the housekeeping gene etif3
Table 5	Table 4	Primer sequencing results
	Table 5	Primer blast results
	Table 6	Sequence information, sequences aligned in the phylogenetic tree (Article Fig. 3).

## Sheet: Table.1
Sample	Organ	muc5ac.2/4 [dCt]	mc5ac.1 [dCt]	muc2.1/2 [dCt]	muc5B [dCt]
1	Operculum	-2.24501	-2.26092	8.0897	-0.984099
2	Operculum	0.42868	-2.7064	10.993	-1.79908
3	Operculum	-2.4477	-2.89191	12.2977	-1.78533
4	Skin dors.	0.552319	-2.9712	8.75906	-1.9513
5	Skin dors.	1.40761	-2.98128	10.8573	-2.32519
6	Skin dors.	0.693521	-3.40461	8.84455	-2.59164
7	Skin post.	2.96053	-1.97986	11.8388	-1.11397
8	Skin post.	2.94407	8.21117	9.05937	-1.50591
9	Skin post.	2.12467	-3.43832	9.81891	-2.60394
10	Skin vent.	2.21366	-2.60772	10.3962	-1.83788
11	Skin vent.	1.02425	-3.40273	5.61676	-2.72771
12	Skin vent.	0.773295	-3.35966	11.0297	-3.00634
13	Dorsal fin	2.56505	1.44288	13.2702	2.25957
14	Dorsal fin	2.29801	-0.599283	8.8965	-0.232856
15	Dorsal fin	0.147658	-2.89035	7.90623	-1.98974
16	Caudal fin	4.24076	#N/A	14.5926	0.272795
17	Caudal fin	5.92004	-0.618652	12.0085	-0.480912
18	Caudal fin	5.29999	#N/A	11.4873	0.738046
19	Eye	4.451	-2.32653	9.06708	-1.2325
20	Eye	#N/A	-1.88476	10.8464	-0.80743
21	Eye	3.88057	-3.47677	8.99106	-2.58714
22	Gills	-1.77189	4.33977	5.29765	2.73347
23	Gills	-1.83988	9.62012	14.0939	7.79995
24	Gills	-2.44735	7.31292	11.5574	5.41557
25	Tongue	-1.47785	-1.88212	16.8664	-2.17942
26	Tongue	-1.71	-2.7455	14.9828	-3.07738
27	Tongue	-1.83078	-2.02438	14.1737	-2.14853
28	Esophagus	11.9826	0.866728	14.0283	-1.01563
29	Esophagus	0.650923	-4.47089	10.377	#N/A
30	Stomach	8.88819	#N/A	7.79851	2.40154
31	Stomach	7.60999	4.62877	11.831	3.59259
32	Pyloric Ceca	10.8169	4.30736	-2.39551	3.19425
33	Pyloric Ceca	11.8188	8.72475	0.961033	6.54361
34	Pyloric Ceca	13.6745	8.51417	11.7572	6.80379
35	Intestine ant.	12.4697	9.44084	-2.40765	6.52261
36	Intestine ant.	10.9189	6.35268	-1.52153	5.84128
37	Intestine ant.	8.08927	#N/A	-1.0778	5.53666
38	Intestine mid.	12.5825	8.9165	0.0997224	6.98251
39	Intestine mid.	14.9622	7.89459	-2.36659	6.50705
40	Intestine mid.	10.7755	5.05312	0.0894024	3.67153
41	Intestine post.	11.529	11.3831	#N/A	7.16098
42	Intestine post.	13.801	13.7399	-3.38447	9.74007
43	Intestine post.	11.6189	10.6068	-1.41216	7.61996
44	Gallbladder	10.7373	0.392744	8.95549	-0.685178
45	Gallbladder	14.0672	4.48157	15.5818	3.42597
46	Gallbladder	11.405	3.26185	11.069	2.04573
47	Ovarium	6.63193	10.8211	17.1922	8.85524
48	Ovarium	8.42424	11.9454	13.0038	9.96109

## Sheet: Table.2
Sample	organ	group	muc5b	muc2.1/2	muc5ac2/4	muc5ac.1
1	skin	C	-2.40156	#N/A	0.342304	-4.10092
2	skin	C	#N/A	11.4651	1.60012	-2.19252
3	skin	C	-2.22317	8.92138	0.0855375	-4.00949
4	skin	C	-0.294632	10.7792	0.269309	-2.45902
5	skin	C	-1.32598	9.78811	-0.190845	-3.27642
6	skin	C	-2.75385	8.49265	-0.0199253	-3.51736
7	skin	C	-1.24393	8.84406	-0.0783767	-2.98758
8	skin	C	-1.01675	10.0729	3.08438	-2.56669
9	skin	C	-2.18271	8.79924	#N/A	-2.71718
10	skin	C	-1.57955	11.2515	1.31163	-3.66843
11	skin	C	-1.40887	11.3066	0.609682	-3.18319
12	skin	C	-2.12665	6.93553	0.692779	-3.08574
13	gills	C	#N/A	9.94196	-3.03677	6.83495
14	gills	C	7.72934	12.1884	-3.66956	7.19128
15	gills	C	6.20938	12.6	-4.21178	5.22607
16	gills	C	#N/A	#N/A	-3.6314	7.24099
17	gills	C	#N/A	12.9585	-3.38353	7.02935
18	gills	C	#N/A	13.4317	#N/A	5.33325
19	gills	C	#N/A	12.2925	-3.27831	5.10743
20	gills	C	7.05562	13.6591	-3.3407	6.38954
21	gills	C	5.29283	13.9254	-4.09714	5.28307
22	gills	C	7.55508	12.6301	-2.54917	7.05194
23	gills	C	#N/A	11.6956	-3.26104	7.67073
24	gills	C	#N/A	14.2252	-3.16243	8.05146
25	gills	C	#N/A	14.7121	-2.279	10.3083
26	gills	C	#N/A	11.4787	-3.05684	6.36053
27	gills	C	9.47053	13.8063	-3.25069	8.53714
28	intestine	C	11.1553	-4.44113	7.74123	11.3631
29	intestine	C	13.1939	-5.04219	11.5847	#N/A
30	intestine	C	#N/A	-4.21039	11.2563	#N/A
31	intestine	C	10.3235	-4.11941	11.1358	9.977
32	intestine	C	10.8179	-4.15734	13.0234	10.7735
33	intestine	C	10.6353	-2.95666	13.472	10.0338
34	intestine	C	10.7763	-3.8143	12.364	10.3358
35	intestine	C	11.144	-3.94098	12.1482	10.8581
36	intestine	C	7.35299	-4.33005	8.54945	5.02759
37	intestine	C	#N/A	-5.19953	10.7319	9.98668
38	intestine	C	#N/A	-4.67271	11.7652	#N/A
39	intestine	C	4.95591	-9.75235	5.3447	4.95355
40	intestine	C	#N/A	-3.95014	#N/A	11.9516
41	intestine	C	10.7397	-3.83991	#N/A	#N/A
42	intestine	C	#N/A	-4.135	12.886	11.6996
43	skin	S3	-0.585927	#N/A	3.22466	-2.70397
44	skin	S3	#N/A	7.57223	2.56732	-3.06629
45	skin	S3	#N/A	9.23972	1.81705	-3.15383
46	skin	S3	-0.644209	8.76611	1.01476	-3.09419
47	skin	S3	1.49227	10.8901	3.08976	-1.37359
48	skin	S3	0.609874	9.68848	1.32156	-2.3076
49	skin	S3	-1.06115	9.22121	2.93014	-3.55352
50	skin	S3	#N/A	10.0973	0.45105	-3.42392
51	skin	S3	-0.373781	9.54354	1.13308	-3.08361
52	skin	S3	-1.28327	9.59462	0.278309	-3.68741
53	skin	S3	#N/A	9.63733	-0.572197	-4.20267
54	skin	S3	-1.537	8.70326	3.86199	-3.89381
55	skin	S3	0.501494	10.0182	7.07676	-1.56068
56	skin	S3	#N/A	9.70786	4.96244	-2.0814
57	skin	S3	#N/A	#N/A	3.53469	-2.29374
58	gills	S3	#N/A	10.7408	-3.62729	4.9514
59	gills	S3	7.7801	11.6417	-4.76956	6.78254
60	gills	S3	6.86281	11.5747	-4.19641	5.87388
61	gills	S3	6.17655	12.2036	-4.11369	4.86881
62	gills	S3	9.26804	11.3611	-3.94464	7.50223
63	gills	S3	8.68073	#N/A	-4.26896	7.62472
64	gills	S3	6.76677	11.7973	-4.03071	6.05117
65	gills	S3	5.94004	12.3889	-3.89694	4.73759
66	gills	S3	6.86354	12.1092	-3.58446	4.92283
67	gills	S3	5.91647	11.7553	-4.20158	4.48527
68	gills	S3	#N/A	#N/A	-4.39019	7.7141
69	gills	S3	6.91757	12.7145	-3.89656	5.91261
70	gills	S3	7.5936	13.4723	-4.21504	6.40459
71	gills	S3	8.16976	11.5895	-4.18455	6.48099
72	gills	S3	8.1903	11.1375	-4.24385	6.87745
73	intestine	S3	#N/A	-4.88762	10.0464	8.95783
74	intestine	S3	#N/A	-5.41342	9.31478	10.5331
75	intestine	S3	#N/A	-3.76829	11.3586	12.0431
76	intestine	S3	#N/A	-5.8119	8.74212	6.80273
77	intestine	S3	#N/A	-4.63486	12.9421	10.1638
78	intestine	S3	#N/A	-4.55435	10.6234	9.34755
79	intestine	S3	11.7165	-3.05308	11.6057	10.8784
80	intestine	S3	11.5979	-5.34699	11.6691	#N/A
81	intestine	S3	11.1756	-4.36017	10.9499	9.9427
82	intestine	S3	11.2918	-3.99871	11.4207	9.48079
83	intestine	S3	11.6485	-4.18219	11.2113	#N/A
84	intestine	S3	#N/A	-2.86986	11.6197	9.27594
85	intestine	S3	#N/A	-4.07867	11.1447	9.94459
86	intestine	S3	#N/A	-5.03829	11.8441	9.60388
87	intestine	S3	#N/A	-4.78353	11.8413	#N/A
88	skin	S24	#N/A	5.39792	4.35306	-3.90313
89	skin	S24	-0.467863	8.36906	2.67624	-3.0528
90	skin	S24	#N/A	12.9351	0.479078	-2.28311
91	skin	S24	#N/A	9.08619	4.37023	-2.83496
92	skin	S24	0.169302	9.09594	#N/A	-1.56524
93	skin	S24	-1.90352	#N/A	1.08991	-4.14784
94	skin	S24	-1.91537	#N/A	1.54218	-3.624
95	skin	S24	-0.254536	10.909	4.52439	-2.55407
96	skin	S24	-0.20762	10.8932	3.29949	-2.12845
97	skin	S24	-1.41198	9.04987	1.79948	-3.14031
98	skin	S24	-0.604485	10.9288	2.06549	-2.5577
99	skin	S24	-1.50581	11.1439	1.26816	-3.29354
100	skin	S24	-1.12813	10.2936	3.04785	-3.18555
101	skin	S24	-1.62573	10.512	2.61883	-3.67718
102	skin	S24	-0.870752	10.8891	1.9291	-2.81422
103	gills	S24	8.89951	11.3248	-3.63899	7.30385
104	gills	S24	#N/A	11.59	-2.40215	7.95266
105	gills	S24	#N/A	12.2315	-3.85232	6.34198
106	gills	S24	8.3993	11.8862	-3.07766	7.35352
107	gills	S24	7.95849	12.6747	-3.79183	6.87663
108	gills	S24	7.48522	11.5266	-3.49942	6.62719
109	gills	S24	7.85018	11.5177	-3.68084	6.58527
110	gills	S24	#N/A	10.8474	-3.91496	6.26347
111	gills	S24	7.63302	9.43882	-3.54807	6.10671
112	gills	S24	9.67662	10.893	-3.50674	8.41017
113	gills	S24	6.24728	12.2329	-3.28298	4.6162
114	gills	S24	7.3238	11.2143	-3.82572	6.5138
115	gills	S24	8.08112	11.4147	-3.64596	7.2952
116	gills	S24	#N/A	11.4721	-3.74504	6.17992
117	gills	S24	7.5956	10.7069	-3.07046	5.30217
118	intestine	S24	11.0657	-3.91734	7.57771	10.4105
119	intestine	S24	10.8004	-4.43428	10.1909	#N/A
120	intestine	S24	11.0314	-4.31883	10.0144	10.6288
121	intestine	S24	12.1532	-4.26498	10.6801	10.9203
122	intestine	S24	#N/A	-4.61873	11.5038	12.6446
123	intestine	S24	13.2332	-4.4508	#N/A	#N/A
124	intestine	S24	11.2517	-4.42283	#N/A	10.1501
125	intestine	S24	12.9875	-4.72452	9.71782	12.1037
126	intestine	S24	11.8864	-4.02976	12.5811	11.1832
127	intestine	S24	11.3198	-3.92689	12.0012	10.5669
128	intestine	S24	#N/A	-4.57344	10.7741	9.26175
129	intestine	S24	10.0808	-4.52234	11.8472	9.20816
130	intestine	S24	12.4149	-4.37936	10.8379	#N/A
131	intestine	S24	11.8156	-4.42686	11.4017	9.99893
132	intestine	S24	11.382	-4.36158	12.1577	10.3372

## Sheet: Table.3
Sample	Day	muc5b	muc5ac.2/4	muc5ac.1
1	Day0	#N/A	1.69131	-2.56894
2	Day0	-0.831543	2.18108	-2.85125
3	Day0	-1.90529	0.837235	-3.31152
4	Day0	-1.0805	1.11148	-2.34933
5	Day0	#N/A	#N/A	#N/A
6	Day0	-1.43972	-0.311306	-3.19293
7	Day0	-1.14304	-1.12496	-2.86718
8	Day0	-2.06441	-0.876387	-3.15425
9	Day0	-0.766366	1.4319	-2.29552
10	Day0	-0.618197	4.41264	-2.09295
11	Day0	-0.278448	3.45211	-2.03574
12	Day1	#N/A	-0.889333	-3.24567
13	Day1	#N/A	3.13598	-2.07707
14	Day1	-1.70292	0.182721	-3.55432
15	Day1	-1.87842	-1.18733	-3.11918
16	Day1	-0.863877	-0.332376	-2.62565
17	Day1	-1.02423	-1.15895	-2.57306
18	Day1	-2.61037	-1.12758	-3.66445
19	Day1	-0.533636	-0.263599	-2.40168
20	Day1	-1.8496	-1.18579	-2.82327
21	Day1	-0.350048	-0.259639	-2.0968
22	Day1	-2.36866	-1.81081	-3.98809
23	Day7	-0.613407	-0.366219	-2.07472
24	Day7	-1.98281	#N/A	-3.44338
25	Day7	-1.43788	-1.03116	-3.21586
26	Day7	-2.16933	-1.31755	-3.63789
27	Day7	-1.60563	-0.602325	-3.37056
28	Day7	-1.54405	-0.0913559	-3.11177
29	Day7	-1.80424	-0.845373	-3.55546
30	Day7	-1.87682	#N/A	-3.19106
31	Day7	-1.68894	-1.87583	-3.66048
32	Day7	-1.67552	-2.13361	-3.2792
33	Day7	-2.99621	-0.771429	-4.20432
34	Day14	-1.22329	-0.324081	-2.78841
35	Day14	-1.22798	1.26501	-2.67491
36	Day14	-1.69955	-0.85913	-3.52383
37	Day14	-2.29373	#N/A	-3.17894
38	Day14	-2.07485	-1.54388	-3.62064
39	Day14	#N/A	#N/A	-2.51168
40	Day14	0.225584	1.82513	-1.79827
41	Day14	-1.88102	-1.94667	-3.71926
42	Day14	-2.32724	#N/A	-3.87001
43	Day14	-1.16776	0.406448	-3.08128
44	#N/A	#N/A	#N/A	#N/A

## Sheet: Table.4
Symbol	F.primer	R.primer	Sequencing result
muc5b	attaagagcgatgtcttcacagc	aagcacatgagtctctcacacaa	attaagagcgatgtcttcacagcctgccagaaccaggtggacccctctccttactacgatgcttgtgtgagagactcatgtgctt
muc2.1/2	gagtgggctctcagatccag	gatgatgcggacggtagttt	gagtgggctctcagatccagtaccgagtgaggaccgtcggtctgtacctgattgttgagtcagacattgggatcgcagtgctgtgggaccgcaaaacta
muc5ac.1	gacctgctctgtggaaggag	agcacggtgaattcagttcc	gacctgctctgtggaaggaggatcccacatcaacacctatgatgggaaagcctacacctttcatggggctgctcttacattctgaccaagcaatgcaatggaactgaattcaccgtgcta
muc5AC.2/4	ttttctcagttgccgctttt	agtcggagcccataagaggt	ttttctcagttgccgcttttcatggcggatgtaaagatctttcagccctctacgttctacatcgttgtgcatacctcttatgggctccgact

## Sheet: Table.5
Symbol in the article	Description	Max score	Total score	Query cover	E value	Ident	Accession
Muc5b	PREDICTED: Salmo salar mucin-5B-like (LOC106587462), mRNA	158	158	1	2e-35	1	XM_014175874.1
	Description	Max score	Total score	Query cover	E value	Ident	Accession XM	Accession XP	Expressed	FPKM/fgut	FPKM/pyloric ceca
	PREDICTED: Salmo salar mucin-2-like (LOC106596970), partial mRNA	183	183	1	4e-43	1	XM_014188210.1		No	0	0
Muc2.1/2	PREDICTED: Salmo salar mucin-2-like (LOC106593352), partial mRNA	183	183	1	4e-43	1	XM_014184683.1	XP_014040158.1	Yes	39.2671	0.370617
	PREDICTED: Salmo salar mucin-2-like (LOC106597435), mRNA	183	183	1	4e-43	1	XM_014188632.1		No	0	0
	PREDICTED: Salmo salar mucin-2-like (LOC106597275), partial mRNA	183	183	1	4e-43	1	XM_014188482.1		No	0	0
	PREDICTED: Salmo salar mucin-2-like (LOC106596955), partial mRNA	183	183	1	4e-43	1	XM_014188200.1		No	0	0
	PREDICTED: Salmo salar mucin-2-like (LOC106597271), partial mRNA	183	183	1	4e-43	1	XM_014188479.1		No	0	0
Muc2.1/2	PREDICTED: Salmo salar mucin-2-like (LOC106584796), partial mRNA	183	183	1	4e-43	1	XM_014170386.1	XP_014025861.1	Yes	19.0416	0.234227
	Description	Max score	Total score	Query cover	E value	Ident	Accession Gene	Accession Protein	Expressed	FPKM/skin	FPKM/spleen
muc5ac.1	PREDICTED: Salmo salar mucin-5AC-like (LOC106562293), partial mRNA	215	215	0.99	2e-52	0.99	XM_014127075.1	XP_013982550.1	Yes	3.60319	0
	Description	Max score	Total score	Query cover	E value	Ident	Accession XM	Accession XP	Expressed	FPKM/gill
	PREDICTED: Salmo salar mucin-2-like (LOC106597359), partial mRNA	171	171	1	3e-39	1	XM_014188558.1	XP_014044033.1	No	0
	PREDICTED: Salmo salar mucin-2-like (LOC106597407), partial mRNA	171	171	1	3e-39	1	XM_014188601.1	XP_014044076.1	No	0
	PREDICTED: Salmo salar mucin-5AC-like (LOC106597903), partial mRNA	171	171	1	3e-39	1	XM_014189016.1	XP_014044491.1	No	0
	PREDICTED: Salmo salar mucin-2-like (LOC106597354), partial mRNA	171	171	1	3e-39	1	XM_014188551.1	XP_014044026.1	No	0
	PREDICTED: Salmo salar mucin-2-like (LOC106597400), partial mRNA	171	171	1	3e-39	1	XM_014188593.1	XP_014044068.1	No	0
	PREDICTED: Salmo salar mucin-5B-like (LOC106592222), mRNA	171	171	1	3e-39	1	XM_014183540.1	XP_014039015.1	Yes	0.368257
	PREDICTED: Salmo salar mucin-5AC-like (LOC106591675), partial mRNA	171	171	1	3e-39	1	XM_014182900.1	XP_014038375.1	No	0
	PREDICTED: Salmo salar mucin-5AC-like (LOC106597229), partial mRNA	171	171	1	3e-39	1	XM_014188440.1	XP_014043915.1	No	0
	PREDICTED: Salmo salar mucin-5B-like (LOC106597926), partial mRNA	171	171	1	3e-39	1	XM_014189034.1	XP_014044509.1	No	0
	PREDICTED: Salmo salar mucin-2-like (LOC106597518), partial mRNA	171	171	1	3e-39	1	XM_014188697.1	XP_014044172.1	No	0
	PREDICTED: Salmo salar mucin-5AC-like (LOC106597787), partial mRNA	171	171	1	3e-39	1	XM_014188925.1	XP_014044400.1	No	0
	PREDICTED: Salmo salar mucin-5AC-like (LOC106595864), partial mRNA	171	171	1	3e-39	1	XM_014187212.1	XP_014042687.1	No	0
Muc5ac.2/4	PREDICTED: Salmo salar mucin-5AC-like (LOC106591139), partial mRNA	171	171	1	3e-39	1	XM_014182329.1	XP_014037804.1	Yes	2.31582
	PREDICTED: Salmo salar mucin-2-like (LOC106597358), partial mRNA	171	171	1	3e-39	1	XM_014188557.1	XP_014044032.1	No	0
	PREDICTED: Salmo salar mucin-5B-like (LOC106594816), partial mRNA	171	171	1	3e-39	1	XM_014186201.1	XP_014041676.1	No	0
Muc5ac.2/4	PREDICTED: Salmo salar mucin-5AC-like (LOC106561811), partial mRNA	171	171	1	3e-39	1	XM_014126057.1	XP_013981532.1	Yes	2.64826
FPKM values are indicated where there were more than one hit with 100% identity

## Sheet: Table.6
	Gene stable ID	Transcript stable ID	Protein stable ID	Gene name	Source (transcript)	Havane evidence	NCBI gene ID	RefSeq mRNA ID	RefSeq note	UniProtKB/TrEMBL ID	UniProtKB/TrEMBL Status
Zebrafish	ENSDARG00000070331	ENSDART00000153708	ENSDARP00000127611	mucin 5.1	havana	partial ESTs + Aaseq	100148804	XM_017354126 (removed)	Gnomon predicted (removed)	X1WBL9	Experimental evidence at protein level
Zebrafish	ENSDARG00000058556	ENSDART00000153536	ENSDARP00000129173	mucin 5.2	havana	partial cDNA sequences				X1WG18	Protein predicted
Zebrafish	ENSDARG00000078994	ENSDART00000154598	ENSDARP00000129204	mucin 2.2	havana	partial ESTs + Aaseq				X1WG49	Protein predicted
Zebrafish	ENSDARG00000099470	ENSDART00000171120	ENSDARP00000131045	mucin 5.3	ensembl					A0A0R4IAU2	Protein predicted
Zebrafish	ENSDARG00000104248	ENSDART00000162129	ENSDARP00000141312	mucin 5a	havana	None				A0A0R4IXL5	Protein predicted
Stickelback	ENSGACG00000005709	ENSGACT00000007572	ENSGACP00000007553	mucin 4.2	ensembl					G3NQD7	Protein predicted
Stickelback	ENSGACG00000014095	ENSGACT00000018648	ENSGACP00000018612	mucin 5.3	ensembl					G3PLY1	Protein predicted
Human	ENSG00000117983	ENST00000529681	ENSP00000436812	mucin 5B	ensembl_havana	partial cDNA sequences	727897	NM_002458	partial transcript alignments
Human	ENSG00000215182	ENST00000621226	ENSP00000485659	mucin 5AC	havana	partial cDNA sequences	4586	NM_001304359	partial transcript alignments
Human	ENSG00000278466	ENST00000630886	ENSP00000486476	mucin 2	havana	full cDNA		NM_002457	full transcript	A0A0G2JR65	Experimental evidence at protein level
Spotted gar	ENSLOCG00000006843	ENSLOCT00000008297	ENSLOCP00000008287	mucin 2.2	ensembl					W5MIS8	Protein predicted
Mouse	ENSMUSG00000037974	ENSMUST00000155534	ENSMUSP00000122353	mucin 5AC	havana	partial cDNA sequences	17833			E9QAQ8	Experimental evidence at protein level
Mouse	ENSMUSG00000066108	ENSMUST00000165147	ENSMUSP00000128276	mucin 5B	ensembl_havana	full cDNA	74180	NM_028801	full transcript	E9Q5I3	Experimental evidence at protein level
Mouse	ENSMUSG00000025515	ENSMUST00000185406	ENSMUSP00000141040	mucin 2	havana	partial cDNA sequences				A0A087WSG8	Experimental evidence at protein level
	Havana	manually annotation
	ensembl	computational annotation
	Green color	Full transcripts available
